# Supplementary material for: Dieckol Decreases Caloric Intake and Attenuates Nonalcoholic Fatty Liver Disease and Hepatic Lymphatic Vessel Dysfunction in High-Fat-Diet-Fed Mice
Source: Mar Drugs. 2021 Aug 30;19(9):495. doi: 10.3390/md19090495 (PMC8469311; doi:10.3390/md19090495)
Supplement: Supplementary file 1 [file marinedrugs-19-00495-s001.zip]

Archive with 1 entries (1 files):
- marinedrugs-1327132-supplementary.pdf
